# Supplementary material for: Cell microparticles loaded with tumor antigen and resiquimod reprogram tumor-associated macrophages and promote stem-like CD8+ T cells to boost anti-PD-1 therapy
Source: Nat Commun. 2023 Sep 13;14:5653. doi: 10.1038/s41467-023-41438-9 (PMC10499806; doi:10.1038/s41467-023-41438-9)
Supplement: Supplementary file 3 — Source Data [file 41467_2023_41438_MOESM3_ESM.xlsx]

## Sheet: Figure 2
Fig. 2 Relationship between the sensitivity of anti-PD-1 antibody therapy and tumor microenvironment.
	(d) CD80+ TAM number (×105/g tumor)					(e) CD86+ TAM number (×105/g tumor)					(f) CD206+ TAM number (×105/g tumor)					(g) CD8+ T cell number (×105/g tumor)
		PBS	Nonresponder	Responder			PBS	Nonresponder	Responder			PBS	Nonresponder	Responder			PBS	Nonresponder	Responder
	#1	3.087	3.622	4.471		#1	6.958	3.748	26.507		#1	5.363	4.676	3.464		#1	4.737	4.343	7.654
	#2	3.13	2.696	4.206		#2	7.437	6.202	6.754		#2	6.643	7.32	0.611		#2	5.829	2.678	2.371
	#3	2.177	3.924	6.284		#3	5.383	6.131	14.703		#3	6.135	9.248	1.959		#3	5.296	4.032	9
	#4	0.551	3.672	1.77		#4	4.573	10.31	4.189		#4	3.025	11.217	1.189		#4	1.358	4.597	5.968
	#5	0.39	3.401	17.4		#5	0.698	10.065	48.329		#5	4.994	8.134	4.229		#5	3.004	5.468	14.966
	#6	/	2.57	14.086		#6	/	8.017	46.138		#6	/	10.488	4.345		#6	/	3.293	11.724
	#7	/	0.845	8.635		#7	/	1.969	48.692		#7	/	2.66	0.385		#7	/	2.278	6.662
	#8	/	0.989	1.569		#8	/	5.573	3.879		#8	/	4.247	0.724		#8	/	2.813	6.545
	#9	/	1.77	5.971		#9	/	4.921	13.088		#9	/	7.275	3.132		#9	/	3.153	10.288
	#10	/	2.411	2.058		#10	/	4.484	3.512		#10	/	7.427	0.663		#10	/	2.763	3.656
	#11	/	2.028	5.5		#11	/	6.428	18.203		#11	/	8.95	2.703		#11	/	5.276	14.025
	#12	/	/	5.227		#12	/	/	14.691		#12	/	/	2.1		#12	/	/	7.869
	(h) CD8+IFNγ+ T cell number (×103/g tumor)					(i) CD8+PD-1+ T cell number (×104/g tumor)					(j) CD8+PD-1+TCF-1+ T cell number (×104/g tumor)					(k) CD8+PD-1+TCF-1- T cell number (×104/g tumor)
		PBS	Nonresponder	Responder			PBS	Nonresponder	Responder			PBS	Nonresponder	Responder			PBS	Nonresponder	Responder
	#1	1.212	0.901	4.286		#1	6.797	20.252	21.143		#1	0.3463	2.982	6.9429		#1	1.1255	3.0991	1.4857
	#2	2.874	2.044	3.492		#2	10.24	9.787	27.683		#2	0.3713	4.9156	1.4286		#2	3.7844	2.9156	7.6825
	#3	1.019	1.911	7.568		#3	7.618	10.713	23.892		#3	1.3631	2.9554	7.6757		#3	3.4395	4.8408	6.9189
	#4	1.258	3.31	4.865		#4	7.899	14.538	24.432		#4	1.3082	1.6966	6.2162		#4	1.1195	4.5241	6.4865
	#5	2.022	3.014	24		#5	6.292	8.274	92.057		#5	1.236	0.3151	16.9143		#5	0.6067	5.5068	15.2
	#6	/	1.983	21.379		#6	/	23.901	71.172		#6	/	2.2149	19.7931		#6	/	2.1322	12.2069
	#7	/	1.649	16.154		#7	/	7.052	69.769		#7	/	0.3299	3		#7	/	0.2474	3
	#8	/	1.348	14.483		#8	/	4.584	78.966		#8	/	0.427	7.3793		#8	/	2.9213	2.7586
	#9	/	2.472	14.118		#9	/	18	71.353		#9	/	6.8989	18.1176		#9	/	2.9438	13.4706
	#10	/	3.125	8.837		#10	/	35.771	18.372		#10	/	6.2083	4.0465		#10	/	3.5	2.6977
	#11	/	2	13.75		#11	/	21.844	33.313		#11	/	0.5778	11.25		#11	/	3.7778	16
	#12	/	/	3.273		#12	/	/	29.018		#12	/	/	5.2		#12	/	/	6.2909

## Sheet: Figure 3
Fig. 3 Characterization and M2-like TAM targeting of R848@M2pep-MPsAFP.
(a) Hydrodynamic diameters of MPs, M2pep-MPs, MPsAFP, M2pep-MPsAFP with or without R848.										(b) Zeta potentials of MPs, M2pep-MPs, MPsAFP, M2pep-MPsAFP with or without R848.
	Intensity (%)
Diameter(nm)	MPs	M2pep-MPs	MPsAFP	M2pep-MPsAFP	R848@MPs	R848@M2pep-MPs	R848@MPsAFP	R848@M2pep-MPsAFP			Zeta potential (mV)
0.4	0	0	0	0	0	0	0	0			MPs	M2pep-MPs	MPsAFP	M2pep-MPsAFP	R848@MPs	R848@M2pep-MPs	R848@MPsAFP	R848@M2pep-MPsAFP
0.463	0	0	0	0	0	0	0	0		#1	-19.6	-17.8	-20.6	-17.7	-19.7	-18.3	-20.9	-17.3
0.536	0	0	0	0	0	0	0	0		#2	-20.2	-19.7	-19.5	-19.2	-18.6	-19.2	-20.4	-18
0.621	0	0	0	0	0	0	0	0		#3	-19.1	-20.6	-18.4	-20.2	-19.1	-21.1	-18.3	-19.7
0.719	0	0	0	0	0	0	0	0
0.833	0	0	0	0	0	0	0	0
0.965	0	0	0	0	0	0	0	0		(d) Relative PKH26 MFI in M0, M1-like BMDMs,M2-like BMDMs and Hepa1-6 cells after treatment with PKH26-labeled MPs, M2pep-MPs, MPsAFP, M2pep-MPsAFP for 4 h.
1.12	0	0	0	0	0	0	0	0		Relative PKH26 MFI （%）
1.29	0	0	0	0	0	0	0	0			M0 BMDM			M1 BMDM			M2 BMDM			Hepa1-6
1.5	0	0	0	0	0	0	0	0			#1	#2	#3	#1	#2	#3	#1	#2	#3	#1	#2	#3
1.74	0	0	0	0	0	0	0	0		MPs	99.751	101.063	99.1858	96.3653	93.6568	106.612	117.74	100.562	102.806	50.519	60.1444	62.3884
2.01	0	0	0	0	0	0	0	0		M2pep-MPs	108.363	119.586	113.613	111.206	113.582	109.998	170.542	166.558	165.62	37.1443	38.4174	48.9353
2.33	0	0	0	0	0	0	0	0		MPsAFP	114.029	112.695	115.157	114.612	115.451	115.784	124.352	122.138	121.394	53.1968	46.3639	54.7273
2.7	0	0	0	0	0	0	0	0		M2pep-MPsAFP	125.885	122.2	121.744	116.299	113.708	111.967	163.281	163.401	164.974	47.8133	55.5192	48.054
3.12	0	0	0	0	0	0	0	0
3.62	0	0	0	0	0	0	0	0
4.19	0	0	0	0	0	0	0	0		(f) Relative fluorescence intensity of IR780 in the major organs and tumors of orthotopic Hepa1-6 tumor-bearing mice.
4.85	0	0	0	0	0	0	0	0		Relative fluorescence intensity of IR780 (%)
5.61	0	0	0	0	0	0	0	0			MPs			M2pep-MPs			MPsAFP			M2pep-MPsAFP
6.5	0	0	0	0	0	0	0	0			#1	#2	#3	#1	#2	#3	#1	#2	#3	#1	#2	#3
7.53	0	0	0	0	0	0	0	0		Heart	104.661	102.931	95.9559	106.588	96.4041	111.141	108.754	92.3987	91.9606	89.3649	111.645	103.863
8.72	0	0	0	0	0	0	0	0		Liver	368.856	371.712	412.815	461.516	525.443	531.383	559.657	567.704	509.783	611.647	411.868	626.729
10.1	0	0	0	0	0	0	0	0		Spleen	358.599	222.051	221.146	293.359	272.425	281.091	316.42	236.693	232.073	363.556	322.539	288.344
11.7	0	0	0	0	0	0	0	0		Lung	246.62	353.094	279.426	391.458	382.939	333.904	247.825	293.814	278.032	333.726	304.399	365.218
13.5	0	0	0	0	0	0	0	0		Kidney	131.897	133.174	141.197	174.32	204.612	194.275	152.267	123.843	144.315	208.163	134.063	176.876
15.7	0	0	0	0	0	0	0	0		Tumor	102.509	202.763	178.639	558.477	490.031	428.562	170.148	162.577	199.871	416.595	653.557	510.498
18.2	0	0	0	0	0	0	0	0
21	0	0	0	0	0	0	0	0
24.4	0	0	0	0	0	0	0	0		(g) Relative PKH26 MFI in tumor cells, M1-like TAMs, M2-like TAMs, T cells, DCs, MDSCs and Tregs in tumor tissues of orthotopic Hepa1-6 tumor-bearing mice.
28.2	0	0	0	0	0	0	0	0		Relative PKH26 MFI （%）
32.7	0	0	0	0	0	0	0	0			MPs					M2pep-MPs					MPsAFP					M2pep-MPsAFP
37.8	0	0	0	0	0	0	0	0			#1	#2	#3	#4	#5	#1	#2	#3	#4	#5	#1	#2	#3	#4	#5	#1	#2	#3	#4	#5
43.8	0	0	0	0	0	0	0	0		Tumor cells	9.11723	9.08063	9.26902	9.288	9.49401	9.11452	10.4481	9.55093	10.9496	9.74881	8.9695	9.07386	9.57532	9.61327	9.19312	8.97627	9.0603	9.62954	9.14433	9.90738
50.7	0	0	0	0	0	0	0	0		M1	46.9225	47.3345	43.6453	45.0684	44.5317	47.8563	46.6975	44.632	44.5724	45.4127	45.9995	47.4782	42.2358	42.824	46.0347	47.3087	43.0544	41.5026	46.9374	43.8337
58.8	0	0	0	0	0	0	0	0		M2	41.9647	44.8895	46.6568	45.6837	42.5055	94.4738	96.2683	93.3963	96.4106	104.608	46.4983	44.0912	41.6096	44.7174	45.1633	103.035	100.013	114.252	93.6661	89.0336
68.1	0	0	0	0	0	0	0	0		T cells	8.66184	7.91777	9.41269	8.30404	8.2173	8.13327	8.10887	8.55341	8.19019	8.06008	8.36774	8.14817	8.10074	8.02891	7.98825	8.45719	8.57917	8.26473	8.62796	8.73774
78.8	0	0	0	0	0	0	0	0		DC	6.66952	7.01784	7.03681	6.85249	6.72102	6.6641	6.89993	6.62073	7.07476	7.0219	6.65326	6.55432	6.82945	6.70612	6.72645	6.74949	6.91348	6.82674	6.63835	6.69121
91.3	0	0	0	0	0	0	0	0		MDSC	10.8182	9.48316	9.84639	10.5484	11.1231	10.7002	11.4104	11.6747	11.9295	9.70544	10.604	11.672	11.0486	10.0849	11.6219	11.5568	12.6709	11.8563	11.4701	12.4242
106	0	0	0	0	0	0	0	0		Treg	11.6002	12.0813	9.64851	10.0659	8.88411	11.9444	10.8398	9.66071	10.9876	12.1735	9.18906	11.3562	9.76778	10.6962	11.9376	9.71357	8.49649	9.31375	9.42217	12.164
122	0	0	0	0	0	0	0	0
142	0	0	0	0	0	0	0	0
164	0	0	0	0.198	0	0	0	0		(h) Relative PKH26 MFI in TAMs, liver Kupffer cells, splenic macrophages, pulmonary macrophages and renal macrophages of orthotopic Hepa1-6 tumor-bearing mice.
190	1.48	0	1.02	2.3	0	0	0	0		Relative PKH26 MFI （%）
220	4.08	3.24	4.04	5.26	2.33	2.33	3.4	1.61			MPs					M2pep-MPs					MPsAFP					M2pep-MPsAFP
255	7.51	7.76	7.31	7.61	6.63	6.63	8.19	6.06			#1	#2	#3	#4	#5	#1	#2	#3	#4	#5	#1	#2	#3	#4	#5	#1	#2	#3	#4	#5
295	9.85	10.9	9.17	9.5	10.1	10.1	11.4	10.1		TAMs	46.7761	58.6314	54.9888	55.5668	32.2325	85.4604	100.817	101.093	98.8077	91.5494	50.0961	55.6205	56.7362	50.0759	45.2975	101.644	95.071	102.356	103.902	97.0268
342	9.87	11.2	9.02	9.56	11.1	11.1	11.6	11.4		Kupffer Cells	21.8692	26.9769	26.0562	31.3319	32.9986	51.8569	46.4468	44.9548	43.7585	48.221	23.845	28.563	34.4906	23.2335	34.9073	56.8235	55.3987	50.4456	56.0238	60.2712
396	7.92	9.14	7.25	7.22	9.34	9.34	9.11	9.45		Splenic Mφ	22.474	24.6986	24.5978	24.087	21.4122	29.9474	26.0629	27.1046	29.645	27.7968	23.3276	27.4944	23.5829	25.1959	28.1732	33.5094	27.5146	31.8897	32.3803	27.4003
459	4.59	5.8	4.79	4.35	6.03	6.03	5.38	5.8		Pulmonary Mφ	22.7966	27.2188	21.1837	18.5827	22.595	25.7403	25.4983	23.7375	27.6624	23.0251	20.5788	18.4819	20.2091	22.6152	24.2886	31.9166	34.0471	23.9526	24.4297	29.1477
531	2.46	2.61	2.63	1.91	2.66	2.66	1.97	2.29		Renal Mφ	28.6369	26.7013	23.4889	25.0548	27.6154	20.7334	23.2469	19.779	22.6824	25.0548	25.9957	24.8532	24.5978	25.1757	26.5266	28.7108	24.6381	22.3799	22.8705	25.1085
615	0.91	0.615	1.47	0.32	0.456	0.456	0.0478	0.313
712	0	0.264	0	0	0	0	0	0
825	0	0	0	0	0	0	0	0
955	0	0	0	0	0	0	0	0
1110	0	0	0	0	0	0	0	0
1280	0	0	0	0	0	0	0	0
1480	0	0	0	0	0	0	0	0
1720	0	0	0	0	0	0	0	0
1990	0	0	0	0	0	0	0	0
2300	0	0	0	0	0	0	0	0
2670	0	0	0	0	0	0	0	0
3090	0	0	0	0	0	0	0	0
3580	0	0	0	0	0	0	0	0
4150	0	0	0	0	0	0	0	0
4800	0	0	0	0	0	0	0	0
5560	0	0	0	0	0	0	0	0
6440	0	0	0	0	0	0	0	0
7460	0	0	0	0	0	0	0	0
8630	0	0	0	0	0	0	0	0

## Sheet: Figure 4
Fig4. Efficiently reprogramming M2-like TAMs and activating CD8+ T cells by R848@M2pep-MPsAFP in vivo
(b) The numbers of CD80+ TAMs in tumor tissues of orthotopic Hepa1-6 tumor-bearing mice.
	CD80+ TAM number (×105/g tumor)
	PBS	MPs	M2pep-MPs	MPsAFP	M2pep-MPsAFP	R848	R848@MPs	R848@M2pep-MPs	R848@MPsAFP	R848@M2pep-MPsAFP
#1	0.27	0.31	0.26	0.66	1.79	2.07	1.92	2.66	3.26	9.97
#2	0.33	0.48	0.22	0.67	1.97	1.91	2.58	2.78	3.48	10.21
#3	0.3	0.54	0.28	0.73	1.27	1.84	2.32	2.65	3.35	10.73
#4	0.24	0.66	0.24	0.92	1.25	1.31	2.41	2.83	2.92	12.08
#5	0.69	0.76	0.23	0.7	1.45	1.43	2.21	2.5	2.01	10.44
(c) The numbers of CD86+ TAMs in tumor tissues of orthotopic Hepa1-6 tumor-bearing mice.
	CD86+ TAM number (×105/g tumor)
	PBS	MPs	M2pep-MPs	MPsAFP	M2pep-MPsAFP	R848	R848@MPs	R848@M2pep-MPs	R848@MPsAFP	R848@M2pep-MPsAFP
#1	0.4	0.57	0.6	1.33	2.08	2.05	2.36	3.43	5.51	14.47
#2	0.48	1.06	0.51	1.19	2.82	1.45	2.37	3.58	6.03	19.74
#3	0.52	1.05	0.71	1.44	1.68	1.33	2.36	4.16	4.76	14.37
#4	0.38	1.26	0.56	1.01	1.58	1.51	2.47	3.76	3.19	24.22
#5	0.95	1.09	0.54	1.08	1.71	1.82	2.48	3.38	3.36	20.34
(d) The numbers of MHC II+ TAMs in tumor tissues of orthotopic Hepa1-6 tumor-bearing mice.
	MHC II+ TAM number (×105/g tumor)
	PBS	MPs	M2pep-MPs	MPsAFP	M2pep-MPsAFP	R848	R848@MPs	R848@M2pep-MPs	R848@MPsAFP	R848@M2pep-MPsAFP
#1	0.51	0.78	0.55	1.34	2.78	3.55	3.7	5.03	5.86	15.55
#2	0.59	1.17	0.48	0.99	3.49	3.46	3.96	5.64	6.61	22.32
#3	0.59	1.29	0.64	1.23	2.63	2.05	3.54	4.81	6.36	16.77
#4	0.43	1.19	0.48	1.41	1.89	2.65	3.96	5.64	4	24.78
#5	1.21	1.47	0.48	1.18	2.62	2.66	4.32	4.3	4.07	24.24
(e) The numbers of CD206+ TAMs in tumor tissues of orthotopic Hepa1-6 tumor-bearing mice.
	CD206+ TAM number (×104/g tumor)
	PBS	MPs	M2pep-MPs	MPsAFP	M2pep-MPsAFP	R848	R848@MPs	R848@M2pep-MPs	R848@MPsAFP	R848@M2pep-MPsAFP
#1	6.35	6.03	4.03	5.76	5.44	4.57	3.17	2.05	2.31	1.26
#2	6.47	5.67	5.39	5.42	4.44	4.33	3.01	1.8	2.66	1.1
#3	5.38	5.96	3.95	4.44	4.54	3.79	3.18	2	2.17	1.5
#4	6.6	5.16	4.51	4.25	4.71	4.15	3.53	2.31	1.85	1.71
#5	5.56	4.3	4.82	4.07	4.47	4.47	3.81	2.27	1.59	1.77
(g) Ratios of proliferated CD8+ T after co-culture with TAMs isolated from tumor tissues of orthotopic Hepa1-6 tumor-bearing mice with different treatment.
	Proliferated CD8+ T cells (%)
	PBS	MPs	M2pep-MPs	MPsAFP	M2pep-MPsAFP	R848	R848@MPs	R848@M2pep-MPs	R848@MPsAFP	R848@M2pep-MPsAFP
#1	10.32	9.86	12.27	12.68	15.41	10.55	15.75	23.06	24.08	25.9
#2	10.78	10.28	11.87	13.09	14.3	10.65	16.24	23.88	24	26.3
#3	9.49	11.08	10.97	13.74	14.17	8.89	16.84	23.42	22.23	25.66
#4	9.97	10.14	10.07	12.02	13.65	9.88	17.52	21.92	22.37	25.01
#5	8.76	9.84	11.99	12.53	14.97	9.87	14.55	20.31	19.97	24.97
(h) Ratios of IFNγ+ cells in CD8+ T cells after co-culture with TAMs isolated from tumor tissues of orthotopic Hepa1-6 tumor-bearing mice with different treatment.
	IFNγ+ (%) in CD8+ cells
	PBS	MPs	M2pep-MPs	MPsAFP	M2pep-MPsAFP	R848	R848@MPs	R848@M2pep-MPs	R848@MPsAFP	R848@M2pep-MPsAFP
#1	13.1	12.53	14.42	19.93	22.95	14.44	24.95	42.49	43.7	54.8
#2	12.4	12.47	14.33	16.4	21.21	13.07	26.33	43.8	47.64	50.87
#3	12.05	11	14.44	18.27	26.34	11.53	24.83	41.47	46.78	52.6
#4	10.6	10.33	9.32	16.35	24.64	12.27	27.44	38.7	42.41	57.95
#5	8.55	8.73	12.32	17.36	21.41	12	22.82	39.87	38.5	53
(i) Ratios of GzmB+ cells in CD8+ T cells after co-culture with TAMs isolated from tumor tissues of orthotopic Hepa1-6 tumor-bearing mice with different treatment.
	GzmB+ (%) in CD8+ cells
	PBS	MPs	M2pep-MPs	MPsAFP	M2pep-MPsAFP	R848	R848@MPs	R848@M2pep-MPs	R848@MPsAFP	R848@M2pep-MPsAFP
#1	1.65	1.6	2.09	2.67	2.11	1.67	2.73	4.47	3.59	5.6
#2	1.7	1.67	2.34	2.07	2.19	1.73	3.1	3.8	4.63	5.47
#3	1.35	1.8	1.76	2.02	3.66	2	2.32	3.25	3.49	5.47
#4	1.25	1.33	1.82	2.05	2.46	1.6	2.76	3.2	4.02	5.67
#5	1.2	1.33	2.26	3.12	2.7	1.13	2.4	3.87	4.12	4.67
(k) Ratios of antigen-specific lysis in vivo.
	Antigen-specific lysis (%)
	PBS	R848@M2pep-MPs	R848@M2pep-MPsAFP
#1	4.13598	8.42986	50.3453
#2	1.98496	13.4347	55.3936
#3	6.40933	15.0026	61.6727
#4	2.76143	6.03265	59.9241
#5	6.59036	9.35242	57.786

## Sheet: Figure 5
Fig. 5 Potent antitumor activity and improved antitumor immunity of R848@M2pep-MPsAFP in orthotopic Hepa1-6 tumor-bearing mice.
(c) Relative tumor weight at the end of orthotopic Hepa1-6 tumor growth inhibition experiments.
	Relative tumor weight (%)
	PBS	MPs	M2pep-MPs	MPsAFP	M2pep-MPsAFP	R848	R848@MPs	R848@M2pep-MPs	R848@MPsAFP	R848@M2pep-MPsAFP
#1	122.39	90.79	125.18	59.8	41.57	59.92	43.63	24.43	21.63	17.26
#2	104.76	84.83	68.79	59.43	40.23	58.82	33.3	23.09	19.45	9.48
#3	104.64	76.93	60.28	59.31	37.68	43.39	27.35	19.69	19.2	4.86
#4	86.78	53.96	53.96	53.72	35.37	37.68	23.09	16.41	17.14	4.25
#5	81.43	43.27	48.13	40.11	34.64	36.58	22.12	14.34	13.37	2.55
(d) Kaplan-Meier survival plot of orthotopic Hepa1-6 tumor-bearing mice.
	Survival (days)
	PBS	MPs	M2pep-MPs	MPsAFP	M2pep-MPsAFP	R848	R848@MPs	R848@M2pep-MPs	R848@MPsAFP	R848@M2pep-MPsAFP
#1	42	43	42	48	49	51	31	66	64	82
#2	49	48	43	53	56	57	62	76	73	102
#3	50	50	49	57	61	60	73	90	88	115
#4	51	52	52	61	69	71	82	94	104	121
#5	59	57	60	61	73	81	90	104	107	132
#6	68	69	63	70	78	81	90	104	107	136
#7	68	70	68	73	79	88	96	110	109	150
#8	70	71	71	76	88	90	98	118	121	150
(e) The numbers of CD8+ T cells in tumor tissues of orthotopic Hepa1-6 tumor-bearing mice.
	CD8+ T cell number (×105/g tumor)
	PBS	MPs	M2pep-MPs	MPsAFP	M2pep-MPsAFP	R848	R848@MPs	R848@M2pep-MPs	R848@MPsAFP	R848@M2pep-MPsAFP
#1	2.08034	1.57858	1.88796	1.74081	3.18217	3.84807	5.03733	8.33373	15.7685	25.0817
#2	1.83991	1.27851	2.52042	1.82838	3.12903	2.00269	6.40467	7.62947	13.0225	22.2513
#3	1.03252	1.16161	2.29032	2.26131	2.72165	2.60308	4.73973	7.18518	10.6462	30.0725
#4	1.20308	1.575	2.48356	1.79932	2.56842	2.91742	5.17958	8.07733	9.16312	24.4771
#5	1.24776	1.91011	2.02348	2.00818	2.13318	3.00764	4.92857	5.45797	14.9954	28.8381
(f) The numbers of CD8+Ki67+ T cells in tumor tissues of orthotopic Hepa1-6 tumor-bearing mice.
	CD8+Ki67+ T cell number (×104/g tumor)
	PBS	MPs	M2pep-MPs	MPsAFP	M2pep-MPsAFP	R848	R848@MPs	R848@M2pep-MPs	R848@MPsAFP	R848@M2pep-MPsAFP
#1	0.76	0.44	0.85	0.78	1.11	0.82	0.9	1.98	1.82	10.12
#2	0.85	0.59	0.78	0.7	1.63	0.84	1.66	1.93	2.61	13.8
#3	0.56	0.42	0.75	0.95	1.49	0.43	1.89	2.41	3.11	9.45
#4	0.72	0.58	0.82	0.54	1.56	0.5	1.28	4.35	3.17	8.4
#5	0.63	0.98	0.76	0.69	1.45	0.63	1.45	2.39	3.09	10.37
(g) The numbers of CD8+CD69+ T cells in tumor tissues of orthotopic Hepa1-6 tumor-bearing mice.
	CD8+CD69+ T cell number (×104/g tumor)
	PBS	MPs	M2pep-MPs	MPsAFP	M2pep-MPsAFP	R848	R848@MPs	R848@M2pep-MPs	R848@MPsAFP	R848@M2pep-MPsAFP
#1	1.47	1.25	1.46	1.22	6.43	5.08	6.98	14.31	9.79	51.15
#2	1.76	2.03	1.47	1.37	5	4.58	8.85	14.81	10.04	33.8
#3	1.11	2.01	1.49	1.63	4.53	4.44	8.74	9.37	12.12	35.28
#4	1.44	1.66	1.5	1.03	3.69	4.63	8.99	14.2	10.05	47.41
#5	0.88	0.91	1.64	1.41	4.3	5.34	7.87	9.63	12.34	36.85
(h) The numbers of CD8+IFNγ+ T cells in tumor tissues of orthotopic Hepa1-6 tumor-bearing mice.
	CD8+IFNγ+ T cell number (×103/g tumor)
	PBS	MPs	M2pep-MPs	MPsAFP	M2pep-MPsAFP	R848	R848@MPs	R848@M2pep-MPs	R848@MPsAFP	R848@M2pep-MPsAFP
#1	1.69	1.33	1.2	1.23	1.74	3.22	2.97	5.84	7.75	22.71
#2	0.86	1.56	1.17	1.26	1.91	2.52	3.56	4.62	8.92	23.33
#3	0.95	1.96	1.23	1.18	2.06	2.58	3.65	6.06	6.31	19.71
#4	0.91	1.19	1.11	1.37	1.77	2.45	4.42	5.12	5.68	31.27
#5	0.98	1.45	1.17	1.14	2.17	1.65	4.27	5.44	5.3	25.45
(i) The numbers of CD8+GzmB+ T cells in tumor tissues of orthotopic Hepa1-6 tumor-bearing mice.
	CD8+GzmB+ T cell number (×103/g tumor)
	PBS	MPs	M2pep-MPs	MPsAFP	M2pep-MPsAFP	R848	R848@MPs	R848@M2pep-MPs	R848@MPsAFP	R848@M2pep-MPsAFP
#1	4.21	2.27	4.54	4.88	5.41	5.48	9.01	9.04	10.59	35.34
#2	3.71	3.15	4.15	4.98	5.52	5.57	7.98	11.52	13.73	35
#3	3.2	4.16	3.91	4.32	5.75	5.23	7.7	12	11.67	28.18
#4	4.26	3.98	3.73	4.69	4.8	4.27	8.08	11.52	12.1	43.4
#5	3.28	4.15	3.92	3.83	6.45	5.95	7.91	11.59	10.12	35.95
(j) The numbers of CD8+PD-1+TCF-1+ T cells in tumor tissues of orthotopic Hepa1-6 tumor-bearing mice.
	CD8+PD-1+TCF-1+ T cell number (×103/g tumor)
	PBS	MPs	M2pep-MPs	MPsAFP	M2pep-MPsAFP	R848	R848@MPs	R848@M2pep-MPs	R848@MPsAFP	R848@M2pep-MPsAFP
#1	2.50248	1.92771	4.66019	4.97561	6.43504	4.72617	9.77716	16.2388	24.0449	66.2676
#2	4.64037	1.01719	3.39223	4.35174	6.03226	5.78512	12.5256	12.1263	25.375	76.9231
#3	2.32288	1.05845	1.75403	4.59016	5.05155	5.79832	14.0267	13.8519	33.8608	52.5
#4	2.40896	1.46396	1.62162	1.80995	4.45614	6.6129	9.66316	13.6	37.9433	40
#5	0.895522	1.57303	1.79293	2.42424	5.72727	5.38206	8.76923	14.9492	31.4546	61.4286
(k) The numbers of CD8+PD-1+TCF-1- T cells in tumor tissues of orthotopic Hepa1-6 tumor-bearing mice.
	CD8+PD-1+TCF-1- T cell number (×105/g tumor)
	PBS	MPs	M2pep-MPs	MPsAFP	M2pep-MPsAFP	R848	R848@MPs	R848@M2pep-MPs	R848@MPsAFP	R848@M2pep-MPsAFP
#1	0.538332	0.37419	0.349515	0.633171	1.08973	0.699189	1.83092	3.36239	6.17191	9.67113
#2	0.37819	0.344842	0.707844	0.560491	1.12258	0.667975	1.80744	3.32211	6.7175	8.26539
#3	0.304646	0.378041	0.723186	0.463279	0.904811	0.888795	1.77493	3.54593	4.27025	8.53
#4	0.358123	0.496622	0.78536	0.302489	0.594035	0.98871	2.05074	4.07733	4.56808	9.46571
#5	0.337313	0.570225	0.65505	0.333333	1.09682	0.982724	1.99187	2.42746	5.14546	10.7524
(l) The numbers of CD8+PD-1+TCF-1-GzmB+ T cells in tumor tissues of orthotopic Hepa1-6 tumor-bearing mice.
	CD8+PD-1+TCF-1-GzmB+ T cell number (×103/g tumor)
	PBS	MPs	M2pep-MPs	MPsAFP	M2pep-MPsAFP	R848	R848@MPs	R848@M2pep-MPs	R848@MPsAFP	R848@M2pep-MPsAFP
#1	0.357498	0.706827	0.776699	1.52845	3.62538	2.43408	3.89972	8.35821	6.40449	7.8169
#2	0.533643	0.787966	1.41343	1.53783	3	2.21074	3.59124	7.95789	8.25	13.8461
#3	0.534262	0.805687	1.25	1.2459	3.19588	2.7451	4.32	8.88889	7.46835	14.75
#4	0.504202	1.01351	1.14865	0.791855	2.5614	2.80645	4.42105	10.0444	8.15603	14.5714
#5	0.462687	0.449438	0.30303	1	2.72727	2.49169	3.95604	9.45763	7.63636	14.7619

## Sheet: Figure 6
Fig. 6 Potent antitumor effects and improved antitumor immunity of combination of anti-PD-1 antibody and R848@M2pep-MPsAFP in orthotopic Hepa1-6 tumor-bearing mice.
(c) Relative tumor weight at the end of orthotopic Hepa1-6 tumor growth inhibition experiments.
	Relative tumor weight (%)
	PBS	R848@M2pep-MPsAFP	Anti-PD-1	Anti-PD-1+R848@M2pep-MPsAFP
#1	136.07	36.14	98.51	8.5
#2	93.55	26.93	62.37	8.5
#3	103.47	32.25	34.02	3.9
#4	107.02	27.99	65.91	0
#5	59.89	12.4	23.74	0
(d) Kaplan-Meier survival plot of orthotopic Hepa1-6 tumor-bearing mice.
	Survival (days)
	PBS	R848@M2pep-MPsAFP	PBS+PD-1	R848@M2pep-MPsAFP+PD-1
#1	61	89	86	144
#2	75	106	89	149
#3	86	113	107	/
#4	89	120	110	/
#5	90	131	115	/
#6	90	/	117	/
#7	106	/	120	/
#8	106	/	125	/
(e) The numbers of CD8+ T cells in tumor tissues of orthotopic Hepa1-6 tumor-bearing mice.
	CD8+ T cell number (×105/g tumor)
	PBS	R848@M2pep-MPsAFP	Anti-PD-1	Anti-PD-1+R848@M2pep-MPsAFP
#1	2.75986	18.9426	7.01239	23.799
#2	1.70606	13.6801	5.70855	15.5556
#3	1.04224	13.9381	3.6725	26.7568
#4	0.669048	12.2725	1.44746	40.05
#5	0.43554	21.6449	1.17284	48.8909
(f) The numbers of CD8+Ki67+ T cells in tumor tissues of orthotopic Hepa1-6 tumor-bearing mice.
	CD8+Ki67+ T cell number (×104/g tumor)
	PBS	R848@M2pep-MPsAFP	Anti-PD-1	Anti-PD-1+R848@M2pep-MPsAFP
#1	0.71	7.31	8.31	29.72
#2	1.7	7.45	4.6	23.89
#3	1.08	8.98	2.63	29.86
#4	0.5	11.73	6.33	17.97
#5	1.05	7.59	1.77	20.3
(g) The numbers of CD8+CD69+ T cells in tumor tissues of orthotopic Hepa1-6 tumor-bearing mice.
	CD8+CD69+ T cell number (×104/g tumor)
	PBS	R848@M2pep-MPsAFP	Anti-PD-1	Anti-PD-1+R848@M2pep-MPsAFP
#1	2.95	8.92	5.78	18.26
#2	2.34	7.31	2.28	21.26
#3	2.43	9	2.55	26.5
#4	2.83	6.27	8.07	16.05
#5	1.58	9.58	5.19	33.13
(h) The numbers of CD8+IFNγ+ T cells in tumor tissues of orthotopic Hepa1-6 tumor-bearing mice.
	CD8+IFNγ+ T cell number (×104/g tumor)
	PBS	R848@M2pep-MPsAFP	Anti-PD-1	Anti-PD-1+R848@M2pep-MPsAFP
#1	0.36	1.91	1.73	3.06
#2	0.4	2.06	0.45	2.92
#3	0.64	1.27	2.02	3.22
#4	0.19	2.2	1.16	2.56
#5	0.19	1.1	0.41	3.23
(i) The numbers of CD8+GzmB+ T cells in tumor tissues of orthotopic Hepa1-6 tumor-bearing mice.
	CD8+GzmB+ T cell number (×104/g tumor)
	PBS	R848@M2pep-MPsAFP	Anti-PD-1	Anti-PD-1+R848@M2pep-MPsAFP
#1	0.52	4.07	2.85	5.63
#2	0.97	2.76	4.55	6.24
#3	0.7	2.08	4.02	7.56
#4	0.33	3.24	5.13	4.43
#5	0.54	3.42	1	6.46
(j) The numbers of CD8+PD-1+TCF-1+ T cells in tumor tissues of orthotopic Hepa1-6 tumor-bearing mice.
	CD8+PD-1+TCF-1+ T cell number (×104/g tumor)
	PBS	R848@M2pep-MPsAFP	Anti-PD-1	Anti-PD-1+R848@M2pep-MPsAFP
#1	0.595829	4.54098	2.10833	8.14
#2	0.464037	4.7076	1.15221	7.68056
#3	0.199768	3.88387	0.355932	11.0811
#4	0.117647	3.97887	0.608696	12.6923
#5	0.089552	7.69231	0.326848	10.7273
(k) The numbers of CD8+PD-1+TCF-1- T cells in tumor tissues of orthotopic Hepa1-6 tumor-bearing mice.
	CD8+PD-1+TCF-1- T cell number (×105/g tumor)
	PBS	R848@M2pep-MPsAFP	Anti-PD-1	Anti-PD-1+R848@M2pep-MPsAFP
#1	0.27855	5.00328	2.03186	9.438
#2	0.37819	5.03684	1.16667	7.41667
#3	0.29698	5.30194	0.787203	9.76487
#4	0.253081	5.77324	0.696956	10.4615
#5	0.258955	7.42436	0.35572	14.2454
(l) The numbers of CD8+PD-1+TCF-1-GzmB+ T cells in tumor tissues of orthotopic Hepa1-6 tumor-bearing mice.
	CD8+PD-1+TCF-1-GzmB+ T cell number (×103/g tumor)
	PBS	R848@M2pep-MPsAFP	Anti-PD-1	Anti-PD-1+R848@M2pep-MPsAFP
#1	1.02985	4.97268	7.43363	15
#2	0.719258	4.5614	2.78814	16.3889
#3	0.522648	4.90323	3.33333	24.3243
#4	0.504202	5.35211	2.73913	18.4615
#5	0.446872	6.02564	1.08949	25.4546
(o) Numbers of IFNγ immune spots from OVA257-264- or AFP212-restimulated splenocytes.
	Spots per 106 cells
	PBS					R848@M2pep-MPsAFP					Anti-PD-1					Anti-PD-1+R848@M2pep-MPsAFP
	#1	#2	#3	#4	#5	#1	#2	#3	#4	#5	#1	#2	#3	#4	#5	#1	#2	#3	#4	#5
OVA257-264	0	6	12	4	8	4	8	2	8	4	20	0	8	0	4	4	16	2	12	12
AFP212	18	2	16	6	18	52	26	34	34	54	4	8	12	12	4	154	60	140	118	40
(p) Cytotoxicity of T cells against Hepa1-6 cells when T cells isolated from OVA257-264- or AFP212-restimulated splenocytes.
	Cytotoxicity (%)
	PBS					R848@M2pep-MPsAFP					Anti-PD-1					Anti-PD-1+R848@M2pep-MPsAFP
	#1	#2	#3	#4	#5	#1	#2	#3	#4	#5	#1	#2	#3	#4	#5	#1	#2	#3	#4	#5
OVA257-264	3.94	4.2	2.89	4.2	2.37	4.12	5.52	3.87	3.7	3.52	2.65	3.69	4.91	3	2.74	2.29	2.55	1.6	4.12	3.51
AFP212	6.17	5.74	5.3	6	5.57	11.62	11.27	10.83	9.79	10.31	4.91	6.38	3.08	4.99	3.69	17.59	16.72	17.85	13.85	15.15

## Sheet: Figure 7
Fig. 7 Potent antitumor activity and improved antitumor immunity of combination of anti-PD-1 antibody and R848@M2pep-MPsAFP in DEN-induced autochthonous HCC mice.
(c) Rlative tumor weight at the end of DEN-induced autochthonous HCC growth inhibition experiments.
	Relative tumor weight (%)
	PBS	R848@M2pep-MPsAFP	Anti-PD-1	Anti-PD-1+R848@M2pep-MPsAFP
#1	132.71	66.69	96.55	21.34
#2	109.05	59.61	65.36	10.73
#3	107.72	42.36	63.92	8.52
#4	79.08	29.97	59.72	3.1
#5	71.44	18.47	30.75	1.11
(d) Nodule numbers at the end of DEN-induced autochthonous HCC growth inhibition experiments.
	Nodule numbers
	PBS	R848@M2pep-MPsAFP	Anti-PD-1	Anti-PD-1+R848@M2pep-MPsAFP
#1	167	82	104	38
#2	154	77	89	31
#3	144	73	79	24
#4	135	64	58	22
#5	115	55	56	12
(f) Kaplan-Meier survival plot of DEN-induced autochthonous HCC-bearing mice.
	Survival time (day)
	PBS	R848@M2pep-MPsAFP	Anti-PD-1	Anti-PD-1+R848@M2pep-MPsAFP
#1	235	270	269	289
#2	262	284	271	/
#3	267	364	279	/
#4	270	/	294	/
#5	270	/	302	/
#6	294	/	348	/
(g) The numbers of CD80+ TAM cells in tumor tissues of DEN-induced autochthonous HCC mice.
	CD80+ TAM cell number (×105/g tumor)
	PBS	R848@M2pep-MPsAFP	Anti-PD-1	Anti-PD-1+R848@M2pep-MPsAFP
#1	0.808359	5.87467	5.81781	6.56203
#2	1.10167	4.96269	1.63495	7.68683
#3	1.25051	5.37106	1.56482	9.51606
#4	1.16016	6.36531	1.25212	9.71134
#5	1.57203	6.55689	3.82979	10.5974
(h) The numbers of CD86+ TAM cells in tumor tissues of DEN-induced autochthonous HCC mice.
	CD86+ TAM cell number (×105/g tumor)
	PBS	R848@M2pep-MPsAFP	Anti-PD-1	Anti-PD-1+R848@M2pep-MPsAFP
#1	0.76125	10.2089	3.85118	6.59241
#2	3.90093	6.30597	6.94245	8.54092
#3	2.01217	4.11874	2.65741	8.42798
#4	1.66838	8.49631	7.04787	12.9897
#5	1.92587	13.2934	2.00692	14.5714
(i) The numbers of MHCII+ TAM cells in tumor tissues of DEN-induced autochthonous HCC mice.
	MHCII+ TAM cell number (×105/g tumor)
	PBS	R848@M2pep-MPsAFP	Anti-PD-1	Anti-PD-1+R848@M2pep-MPsAFP
#1	0.694458	9.00783	2.44585	8.64304
#2	3.30805	5.42289	2.84602	10.7616
#3	1.34888	5.89981	7.15426	12.3731
#4	1.03388	9.04982	4.20863	17.7526
#5	1.37063	10.1497	0.592593	17.1429
(j) The numbers of CD206+ TAM cells in tumor tissues of DEN-induced autochthonous HCC mice.
	CD206+ TAM cell number (×105/g tumor)
	PBS	R848@M2pep-MPsAFP	Anti-PD-1	Anti-PD-1+R848@M2pep-MPsAFP
#1	2.90515	0.688226	3.02405	1.01136
#2	1.64271	0.552554	3.71404	1.14559
#3	2.18741	0.876623	1.67593	1.2
#4	2.41486	0.842037	2.60791	1.45196
#5	3.42195	1.16236	2.79255	1.70985
(k) The numbers of CD8+ T cells in tumor tissues of DEN-induced autochthonous HCC-bearing mice.
	CD8+ T cell number (×105/g tumor)
	PBS	R848@M2pep-MPsAFP	Anti-PD-1	Anti-PD-1+R848@M2pep-MPsAFP
#1	2.66563	7.54686	4.42599	12.83
#2	4.83245	6.79602	6.20415	12.9378
#3	2.56533	8.4679	12.482	17.0736
#4	3.3347	7.15144	2.41185	24.7571
#5	2.77482	12.5892	6.67447	28.6068
(l) The numbers of CD8+Ki67+ T cells in tumor tissues of DEN-induced autochthonous HCC-bearing mice.
	CD8+Ki67+ T cell number (×104/g tumor)
	PBS	R848@M2pep-MPsAFP	Anti-PD-1	Anti-PD-1+R848@M2pep-MPsAFP
#1	0.466667	4.05904	1.859	6.94177
#2	2.04334	2.61194	2.56481	6.8968
#3	1.28803	2.50464	4.85611	9.76166
#4	1.26283	3.19191	1.60745	13.1753
#5	1.25874	5.25449	4.17553	7.55844
(m) The numbers of CD8+CD69+ T cells in tumor tissues of DEN-induced autochthonous HCC-bearing mice.
	CD8+CD69+ T cell number (×105/g tumor)
	PBS	R848@M2pep-MPsAFP	Anti-PD-1	Anti-PD-1+R848@M2pep-MPsAFP
#1	0.12705	2.67897	1.30331	2.63089
#2	0.550464	1.26219	0.5	3.57865
#3	0.352941	1.34694	0.439932	3.80518
#4	0.340862	1.72324	0.439446	5.09691
#5	0.41958	2.60299	1.30851	6.10909
(n) The numbers of CD8+IFNγ+ T cells in tumor tissues of DEN-induced autochthonous HCC-bearing mice.
	CD8+IFNγ+ T cell number (×104/g tumor)
	PBS	R848@M2pep-MPsAFP	Anti-PD-1	Anti-PD-1+R848@M2pep-MPsAFP
#1	0.910217	5.09225	2.01117	5.1038
#2	1.33333	2.73632	5.31915	7.08897
#3	1.1359	2.67161	1.66667	9.94819
#4	0.985626	3.41514	2.94964	10.3918
#5	1.17483	5.02994	1.03806	9.97403
(o) The numbers of CD8+GzmB+ T cells in tumor tissues of DEN-induced autochthonous HCC-bearing mice.
	CD8+GzmB+ T cell number (×103/g tumor)
	PBS	R848@M2pep-MPsAFP	Anti-PD-1	Anti-PD-1+R848@M2pep-MPsAFP
#1	0.97125	16.4491	16.7553	23.6506
#2	4.59752	13.7687	9.109	23.0605
#3	2.73834	15.0278	6.66667	32.7358
#4	2.49487	16.6882	12.464	33.4021
#5	3.3986	14.9551	4.3401	25.2467
(p) The numbers of CD8+PD-1+TCF-1+ T cells in tumor tissues of DEN-induced autochthonous HCC-bearing mice.
	CD8+PD-1+TCF-1+ T cell number (×103/g tumor)
	PBS	R848@M2pep-MPsAFP	Anti-PD-1	Anti-PD-1+R848@M2pep-MPsAFP
#1	0.23625	1.99739	1.92626	5.05823
#2	0.975232	4.81343	4.06915	6.34164
#3	0.638945	4.13265	1.01211	8.39378
#4	0.646817	4.23432	1.08333	7.23711
#5	0.377622	2.82934	0.609137	4.90909
(q) The numbers of CD8+PD-1+TCF-1- T cells in tumor tissues of DEN-induced autochthonous HCC-bearing mice.
	CD8+PD-1+TCF-1- T cell number (×104/g tumor)
	PBS	R848@M2pep-MPsAFP	Anti-PD-1	Anti-PD-1+R848@M2pep-MPsAFP
#1	0.13125	1.79765	5.64654	9.80203
#2	0.975232	1.56716	8.14209	13.7018
#3	0.337728	1.66558	4.41667	14.4653
#4	0.157084	3.06365	2.12543	13.5278
#5	0.465734	3.75898	0.860406	11.2208
(r) The numbers of CD8+PD-1+TCF-1-GzmB+ T cells in tumor tissues of DEN-induced autochthonous HCC-bearing mice.
	CD8+PD-1+TCF-1-GzmB+ T cell number (×103/g tumor)
	PBS	R848@M2pep-MPsAFP	Anti-PD-1	Anti-PD-1+R848@M2pep-MPsAFP
#1	0.2625	7.40209	1.25346	10.9367
#2	1.39319	6.71642	4.78723	14.7972
#3	0.881119	6.2616	3.23741	18.7461
#4	0.646817	7.47232	1.41667	16.701
#5	0.273834	6.87126	0.989848	18.9351

## Sheet: Figure 8
Fig. 8 Efficient reprogramming of M2-like macrophages and enhanced therapeutic effect of anti-PD-1 antibody in B16-OVA tumors by R848@M2pep-MPsOVA.
(a) Ratios of CD80+ in IL-4-stimulated RAW264.7 cells after different treatment.
	Ratios of CD80+ cells (%)
	PBS	MPs	M2pep-MPs	MPsOVA	M2pep-MPsOVA	R848	R848@MPs	R848@M2pep-MPs	R848@MPsOVA	R848@M2pep-MPsOVA
#1	7.53	8.7	10.7	26.98	58.72	8.94	69.71	87.83	76.2	90.24
#2	7.68	9.9	9.06	27.31	58.94	6.3	70.36	87.16	77.53	88.56
#3	6.96	10.22	9.7	26.92	56.78	8.7	69.9	85.86	76.85	90.87
#4	8.21	9.72	8.78	25.44	54.66	8.24	69.55	84.49	76.21	89.04
(b) Ratios of CD86+ in IL-4-stimulated RAW264.7 cells after different treatment.
	Ratios of CD86+ cells (%)
	PBS	MPs	M2pep-MPs	MPsOVA	M2pep-MPsOVA	R848	R848@MPs	R848@M2pep-MPs	R848@MPsOVA	R848@M2pep-MPsOVA
#1	17.08	15.14	20.16	30.52	49.34	14.62	56.78	70.37	59.79	80.98
#2	17.07	20.32	12.58	30.58	50.16	11.26	57.85	74.23	60.15	81.38
#3	16.86	13.13	13.94	27.64	47.45	13.76	58.76	78.75	59.48	79.75
#4	16.02	19.82	18.94	28.13	48.48	14.44	58.55	69.29	59.63	80.67
(c) Ratios of MHC Ⅱ+ in IL-4-stimulated RAW264.7 cells after different treatment.
	Ratios of MHC Ⅱ+ cells (%)
	PBS	MPs	M2pep-MPs	MPsOVA	M2pep-MPsOVA	R848	R848@MPs	R848@M2pep-MPs	R848@MPsOVA	R848@M2pep-MPsOVA
#1	18.68	15.42	15.94	21.98	29	15.38	26.48	34.79	32.41	53.41
#2	18.71	14.04	16.18	20.98	29.53	12.92	26.65	31.97	31.44	58.06
#3	17.28	13.2	15.6	20.26	27.64	14.16	24.46	32.12	35.85	55.95
#4	16.64	13.88	14.34	19.24	29.09	14.06	24.15	34.33	31.84	49.74
(d) Ratios of CD206+ in IL-4-stimulated RAW264.7 cells after different treatment.
	Ratios of CD206+ cells (%)
	PBS	MPs	M2pep-MPs	MPsOVA	M2pep-MPsOVA	R848	R848@MPs	R848@M2pep-MPs	R848@MPsOVA	R848@M2pep-MPsOVA
#1	71.73	69.71	69.47	44.97	31.31	58.5	27.08	18.68	21.8	12.73
#2	69.94	71.1	68.89	41.08	34.03	56.67	24.62	17.56	20.22	14.56
#3	74.82	69.66	71.46	38.65	31.95	59.75	25.77	20.21	22.71	10.04
#4	72.84	71.16	73.41	41.72	32.44	58.43	25.44	19.33	25.11	9.79
(e) Ratios of CD11b+F4/80+CD86+SIINFEKL-H2-Kb+ in IL-4-stimulated RAW264.7 cells after different treatment.
	SIINFEKL-H2-Kb+ (%) in CD86+ cells
	PBS	MPs	M2pep-MPs	MPsOVA	M2pep-MPsOVA	R848	R848@MPs	R848@M2pep-MPs	R848@MPsOVA	R848@M2pep-MPsOVA
#1	0.42	0.65	0.54	2.29	7.91	0.68	0.56	0.54	7.28	10.21
#2	0.44	0.57	0.49	2.24	7.16	0.71	1.08	0.36	6.41	11.75
#3	0.24	0.32	0.46	2.66	6.17	0.42	0.13	0.64	6.19	13.01
(f) Pecentage of Tetramer+ cells in CD8+ T cells at 5 days after co-culture with different treated IL-4-stimulated RAW264.7 cells.
	Tetramer+ (%) in CD8+ cells
	PBS	MPs	M2pep-MPs	MPsOVA	M2pep-MPsOVA	R848	R848@MPs	R848@M2pep-MPs	R848@MPsOVA	R848@M2pep-MPsOVA
	0.33	0.57	0.21	1.38	1.61	0.51	0.46	0.6	4.91	8.64
	0	0.31	0.28	1.38	2.14	0.5	0.4	0.17	4.26	10.04
	0.28	0.46	0.28	0.95	2.09	0.58	0.34	0	4.48	11.9
	0.31	0.38	0.13	1.02	1.65	0.55	0.59	0	5.09	10.32
(g) Pecentage of IFNγ+ cells in CD8+ T cells at 5 days after co-culture with different treated IL-4-stimulated RAW264.7 cells.
	IFNγ+ (%) in CD8+ cells
	PBS	MPs	M2pep-MPs	MPsOVA	M2pep-MPsOVA	R848	R848@MPs	R848@M2pep-MPs	R848@MPsOVA	R848@M2pep-MPsOVA
#1	9.09	9.16	8.21	12.8	16.93	10.61	14.48	23.62	31.19	41.69
#2	9.39	8.52	8.8	12.22	17.05	13.16	19.11	24.01	28.75	49.43
#3	10.59	9.52	6.64	14.14	19.33	10.62	15.87	24.13	28.05	38.39
#4	7.69	7.99	7.17	13.55	16.78	14.44	18.44	19.95	31.59	36.14
(h) Cytotoxicity of activated CD8+ T cells against B16-OVA cells at the effector/target ratio of 20:1.
	Cytotoxicity （%）
	PBS	MPs	M2pep-MPs	MPsOVA	M2pep-MPsOVA	R848	R848@MPs	R848@M2pep-MPs	R848@MPsOVA	R848@M2pep-MPsOVA
#1	7.17276	1.65475	2.47727	15.2943	24.9832	7.37353	27.8394	34.7175	41.4272	53.3504
#2	4.08993	3.9604	0.171628	18.0404	22.9107	7.55488	27.9171	34.3807	42.3598	53.3245
#3	2.66509	4.86712	3.0213	15.5534	23.4807	9.62737	31.7512	38.992	43.7846	54.024
#4	6.4992	1.81019	4.96426	18.4031	26.9521	5.84507	29.9896	43.0333	44.4582	52.7546
(j) Average tumor growth curves of B16-OVA tumor-bearing mice after treatment with PBS, R848@M2pep-MPsOVA, anti-PD-1 antibody, or a combination of R848@M2pep-MPsOVA and anti-PD-1 antibody
	PBS						R848@M2pep-MPsOVA						Anti-PD-1						Anti-PD-1+R848@M2pep-MPsOVA
day	#1	#2	#3	#4	#5	#6	#1	#2	#3	#4	#5	#6	#1	#2	#3	#4	#5	#6	#1	#2	#3	#4	#5	#6
0	66.6974	56.6184	56.8272	43.159	59.5294	44.5098	60.4577	74.5106	71.0904	43.5637	56.5572	49.4554	76.841	61.8552	45.4523	53.5157	47.5059	57.8612	65.6732	50.2661	47.0738	56.664	49.8105	46.1892
1	84.4571	61.9685	67.2399	57.2104	81.2006	44.184	61.7411	89.9722	80.0507	52.4005	57.0068	44.2111	91.3075	84.5694	54.5623	55.6394	48.4293	54.5623	65.9331	49.0924	55.9721	50.2661	55.2931	54.8345
2	103.87	62.613	101.95	69.082	97.613	62.119	80.939	117.22	160.4	55.955	60.643	64.948	171.98	110.77	85.424	72.213	69.219	73.819	74.57	48.553	52.8	55.391	52.559	50.58
3	183.569	68.0594	163.175	94.7098	171.235	81.648	98.8428	131.22	164.437	53.2858	66.3255	62.5227	240.829	151.552	110.357	88.097	120.165	92.725	70.1744	35.816	36.4217	51.4706	47.5097	35.129
4	301.633	97.7138	463.682	227.36	320.159	102.223	97.6493	178.071	216.63	65.5	84.9518	93.3103	289.328	190.234	144.809	127.976	255.127	159.269	69.6288	46.7453	39.0411	52.8943	35.301	28.3116
5	463.12	119.74	563.98	387.07	400.27	138.72	106.83	187.39	248.91	56.109	103.25	97.216	394.39	189.91	160.81	154.63	300.48	180.1	69.477	36.665	24.706	56.923	25.874	24.305
6	604.706	192.067	1022.66	544.066	525.325	330.698	166.759	230.013	273.492	103.556	165.678	132.289	585.433	204.516	241.492	235.362	505.771	282.688	74.6944	32.0319	29.4062	57.627	18.0619	24.0408
7	935.79	249.26	1436.3	619.51	627.08	396.96	193.67	278.27	260.34	103.73	247.77	145.01	601.87	274.36	246.52	349.78	817.23	330.43	84.78	30.628	31.522	56.603	24.333	20.872
8	1270.55	306.661	1683.45	995.034	1069.69	648.859	172.21	324.178	321.43	114.61	213.652	216.005	579.31	287.697	307.9	532.5	1070.94	402.305	82.7502	38.0224	29.2055	79.3122	20.707	27.436
9	1510.8	446.033	2421.19	1332.43	1249.25	768.365	235.454	360.798	448.115	131.528	294.916	343.383	581.322	391.035	412.641	662.59	1157.06	553.3	110.214	38.7256	26.3667	100.1	26.6108	43.6654
10	/	/	/	/	/	/	406.225	436.635	593.028	161.495	373.885	471.273	630.154	543.204	496.623	926.775	1387.32	836.592	144.452	53.2137	29.5224	155.143	28.2656	48.6325
11	/	/	/	/	/	/	450.19	675.01	618.78	266.69	484.52	558.03	772.29	699.5	787.32	1219.1	1487.9	1224.8	143.77	60.218	47.074	113.3	33.298	53.796
(k) Kaplan-Meier survival plot of B16-OVA tumor-bearing mice after different treatment.
	Survival time (day)
	PBS	R848@M2pep-MPsOVA	Anti-PD-1	Anti-PD-1+R848@M2pep-MPsOVA
	18	25	21	34
	20	31	22	36
	20	31	30	/
	21	34	35	/
	21	35	36	/
	22	36	36	/
	22	/	/	/
	24	/	/	/
(l) Relative numbers of immune cells in tumors tissue of B16-OVA tumor-bearing mice at 11 days after different treatment.
	PBS						R848@M2pep-MPsOVA						Anti-PD-1						Anti-PD-1+R848@M2pep-MPsOVA
	#1	#2	#3	#4	#5	#6	#1	#2	#3	#4	#5	#6	#1	#2	#3	#4	#5	#6	#1	#2	#3	#4	#5	#6
CD80+TAMs	56.3371	79.6083	107.513	96.529	139.286	120.735	222.194	204.806	284.828	215.401	335.477	526.015	635.267	303.397	140.787	97.4861	92.0774	143.614	855.5	769.129	825.682	1222.17	1855.16	1467.5
CD86+TAMs	54.7127	120.22	140.756	98.1998	102.732	83.3804	181.584	184.316	262.973	266.154	458.056	336.153	347.935	234.774	83.1545	131.338	87.9123	250.075	757.583	580.141	484.871	789.146	809.405	885.082
MHC II+TAMs	71.0163	102.737	170.654	112.896	78.1274	64.5689	109.849	110.613	97.4479	235.448	68.5948	110.982	371.598	351.287	164.117	151.36	207.024	301.859	239.721	381.199	374.197	358.991	538.906	641.316
H-2Kb+TAM	57.0595	150.928	95.1454	90.409	90.9719	115.486	276.782	356.845	305.438	289.463	448.153	452.131	516.4	337.166	146.304	251.118	299.714	180.541	1829.14	1105	1049.93	1594.48	1566.22	816.079
CD8+T	159.476	118.504	114.136	98.662	53.8669	55.3545	411.507	418.019	428.621	438.049	893.265	754.55	59.3801	75.7372	545.828	160.668	160.47	520.777	852.246	957.617	1116.62	1222.09	1352.69	1572.48
CD8+Ki67+T	64.7477	112.442	148.469	128.689	52.8167	92.8353	245.174	469.038	309.453	369.33	372.129	231.385	560.69	119.699	314.324	330.866	108.912	247.675	2069.9	1112.27	1294.81	1690.51	1787.74	1877.69
CD8+CD69+T	83.3862	124.513	115.57	112.409	74.8302	89.2917	269.16	212.658	221.349	180.971	341.851	185.031	292.795	335.445	103.567	87.8337	190.59	81.9222	1289.28	1467.45	1523.78	1507.8	2428.45	1729.59
CD8+IFNγ+T	70.8682	87.5518	88.5776	59.0217	218.855	75.1257	862.556	681.808	447.048	403.67	740.533	807.5	711.785	651.943	230.156	575.294	172.195	868.042	1732.25	1555	1418.15	2118.35	2289.23	2278.66
CD8+GZMB+T	37.421	114.642	81.0267	69.0383	208.005	89.8671	622.236	438.232	453.781	465.889	401.817	595.059	391.917	602.85	150.217	409.058	163.353	800.316	1514.5	1127.38	1151.47	1160.42	1173.91	1467.2
CD8+PD-1+TCF-1+ T	84.4685	83.4335	106.664	119.578	116.956	88.8995	692.988	523.859	517.189	457.57	787.489	588.188	29.6873	29.9566	185.495	161.48	326.851	295.582	1479.97	1016.44	1202.23	1122.54	544.125	563.887
CD8+PD-1+TCF-1- T	138.233	145.006	126.202	118.178	37.3535	35.0278	377.236	376.944	399.925	406.235	259.494	312.664	29.2076	31.1226	116.273	127.324	150.568	293.784	631.949	655.345	767.256	852.687	858.411	1003.77
CD8+PD-1+TCF-1-GzmB+ T	16.0543	31.3681	152.213	140.014	109.614	150.737	659.123	617.269	659.711	682.38	432.536	526.29	18.4069	29.1769	105.152	150.851	497.777	579.312	1065.1	939.014	1189.24	1314.47	1414.13	1561.72
(n) The numbers of CD8+Tetramer+ T cells in tumor tissues of B16-OVA-bearing mice.
	CD8+Tetramer+ T cell number (×104/g tumor)
	PBS	R848@M2pep-MPsOVA	Anti-PD-1	Anti-PD-1+R848@M2pep-MPsOVA
#1	0.233	6.661	2.217	22.517
#2	0.603	4.822	1.875	16.736
#3	0.882	4.085	1.087	18.771
#4	1.647	4.677	1.576	21.153
#5	1.552	4.972	1.277	19.658
#6	0.822	4.6	1.167	16.733
(o) The numbers of CD8+Tetramer+PD-1+TCF-1+ T cells in tumor tissues of B16-OVA-bearing mice.
	CD8+Tetramer+PD-1+TCF-1+ T cell number (×102/g tumor)
	PBS	R848@M2pep-MPsOVA	Anti-PD-1	Anti-PD-1+R848@M2pep-MPsOVA
#1	1.36	35.06	9	33.86
#2	2.76	21.47	6.92	33.47
#3	9	18.01	3.79	36.03
#4	14.39	30.76	8.97	41.7
#5	14.04	28.43	11.82	80.75
#6	8.58	31.51	12.27	65.29
(p) The numbers of CD8+Tetramer+PD-1+TCF-1- T cells in tumor tissues of B16-OVA-bearing mice.
	CD8+Tetramer+PD-1+TCF-1- T cell number (×104/g tumor)
	PBS	R848@M2pep-MPsOVA	Anti-PD-1	Anti-PD-1+R848@M2pep-MPsOVA
#1	0.437	8.247	3.23	10.666
#2	0.741	5.612	3.143	10.128
#3	0.972	5.469	1.964	13.139
#4	1.511	6.758	2.569	12.002
#5	1.65	5.458	2.564	11.594
#6	0.976	5.285	5.334	9.664
(q) The numbers of CD8+Tetramer+PD-1+TCF-1-GzmB+ T cells in tumor tissues of B16-OVA-bearing mice.
	CD8+Tetramer+PD-1+TCF-1-GzmB+ T cell number (×102/g tumor)
	PBS	R848@M2pep-MPsOVA	Anti-PD-1	Anti-PD-1+R848@M2pep-MPsOVA
#1	1.09	18.36	10.13	37.25
#2	2.76	10.74	8.45	30.99
#3	6	11.46	10.96	36.03
#4	8	19	11.22	41.7
#5	8.42	14.56	14.55	40.37
#6	6.79	24.33	10.68	36.27

## Sheet: Figure S1
Supplementary Fig.1 Anticancer activity of anti-PD-1 antibody in orthotopic Hepa1-6 tumor-bearing mice.
	(c) Relative tumor weight (%)
		PBS	Nonresponder	Responder
	#1	143.836	138.232	43.5866
	#2	103.985	140.1	39.2279
	#3	97.7584	97.7584	23.0386
	#4	99.0037	90.2864	23.0386
	#5	55.4172	90.9091	21.7933
	#6	/	75.3425	18.0573
	#7	/	60.3985	16.1893
	#8	/	55.4172	18.0573
	#9	/	55.4172	21.1706
	#10	/	59.7758	26.7746
	#11	/	56.0399	19.9253
	#12	/	/	34.2466

## Sheet: Figure S2
Supplementary Fig. 2 Distribution of DCs and TAMs in tumors of orthotopic Hepa1-6 tumor-bearing mice.
(b) The percentage of DCs and TAMs in CD45+ cells (%)
	DCs	TAMs
1#	15.86	54.32
2#	14.89	48.89
3#	17.9	56.36
4#	15.76	37.33
5#	17.31	65.38

## Sheet: Figure S3
Supplementary Fig. 3 AFP expression in RAW264.7AFP cells and MPsAFP.
The uncut result are as follows.

[truncated: 39 more sheets: Figure S4, Figure S6, Figure S7, Figure S8, Figure S9, Figure S12, Figure S13, Figure S14, Figure S15, Figure S16, Figure S17, Figure S18, Figure S19, Figure S20, Figure S21, Figure S22, Figure S23, Figure S24, Figure S25, Figure S26 …]
